# Supplementary material for: Identification of Two Novel Circular RNAs Deriving from BCL2L12 and Investigation of Their Potential Value as a Molecular Signature in Colorectal Cancer
Source: Int J Mol Sci. 2020 Nov 23;21(22):8867. doi: 10.3390/ijms21228867 (PMC7709015; doi:10.3390/ijms21228867)
Supplement: Supplementary file 1 [file ijms-21-08867-s001.zip]

Archive with 11 entries (9 files):
- Supplementary Figures/
- Supplementary Figures/Figure S1.tif
- Supplementary Figures/Figure S2.tif
- Supplementary Materials, Data Set 1.pdf
- Supplementary Tables/
- Supplementary Tables/Table S1.docx
- Supplementary Tables/Table S2.docx
- Supplementary Tables/Table S3.docx
- Supplementary Tables/Table S4.docx
- Supplementary Tables/Table S5.docx
- Supplementary Tables/Table S6.docx
